# Supplementary material for: Efficient GBA1 editing via HDR with ssODNs by outcompeting pseudogene-mediated gene conversion upon CRISPR/Cas9 cleavage
Source: Front Genome Ed. 2025 Apr 30;7:1581743. doi: 10.3389/fgeed.2025.1581743 (PMC12075325; doi:10.3389/fgeed.2025.1581743)
Supplement: Supplementary file 6 [file Table4.xlsx]

## Sheet: Sheet1
PrimeName	5’→3’
gba1.F	cctgatgtctgggggttgag
gba1.R	acagatcagcatggctaaatgg
gbab1.F	agggtgggggctaatggctg
gbab1.R	agatcagcatggccaaaggg
gba1.Deletion.v4.F	CACCATGGAGTTTCCCGCTG
JSL001.GBA1.1	/5BiosG/GGGCCTCCAGCCCCTGGCACCACCTAGAGGGGAAAGTGAGTCACCCAAACCATTGCCCCTGGGCTTACGTCGCTGTAAGCTCACACTGGCCCTGCTGTGCCCTCTTTAGTCACAGACAGC
JSL001.GBA1.2	/5BiosG/GAGGTCTCCTTTGCAGGAAGGGAGACTGGGGTGGCTTACTGTGATGATGCTGTGGCTGTACTGCATCCCTCGATCCCAGGAGCCTAGCCGCACACTCTGCTCCCAGAACTTGGAACCCAC
JSL001.GBA1.3	/5BiosG/CCTTGAGCTTGGTATCTTCCTCTGGGAGGCTGAAGTTGTGCAACTGGAAATCATCAGGGGTGTCTGCATAGGTGTAGGTGCGGATGGAGAAGTCACAGCTGGCCATGGGTACCCAGATGA
JSL001.GBA1.4	/5BiosG/GAAAACTCCATCACCTCAGGGTCACTAGATGAGGAGAAGAGCACAGGGGTTCCAGAGTCTCTGAAGGATAGAGGATCCACTAAACAAAAACAAGGATGCAGGTACCTGCCATAGCTATAG
JSL001.GBA1.5	/5BiosG/GGTATCATATCACAGGCTCCTAGGTCTTTAGGTCCCATGGAGAGTGCCACTCCCAGTTCCACTGTTAGTTACTTCTATGGTCTGTGTTCAAGTCAAATAAAGACATTTGTTCATTCCATG
JSL001.GBA1.6	/5BiosG/GAAATATTTATAATGCCTACCGTCGGCGAAGAGAAACAGCAGCCCCAACCGAAGGCAAAAGGAAATCCCACCGCAGCCTCCAAAGGCGCGTGGGCGGGACTGGAGAATGGGGCCCTGCGC
JSL001.GBA1.7	/5BiosG/CTGGCCTTCATGTCTCTCCTGGAGGAGAAGTTGATCCCGGTGCTGGTGAGTGTGCCCAGACCTCCCAGCATCCATGGCCAGCCGGGGAGGGGACGGGAACACACAGACCCACACAGAGAC
JSL001.GBA1.8	/5BiosG/CTACGCCTTGCTCAGCGGCATTGTCTCCATCCAGCGGGCAACGCCTGCTCGGGCCCCAGGCACCCGGACCCTGGGCATGGCTGAGGAGGATGAAGAGGAATGATTTGTCCTCACGCTCCC
JSL001.GBA1.9	/5BiosG/CTCGTGGTGTAGAGTGATGTAAGCCATCCGATGTAGGAGATGATAGGCCTGGTATGGAATGGGGGTGCCCGCCCTCCACTCACCTGAAGTGGCCAAGGTGGTAGAACATGGGCTGTTTG
JSL001.GBA1.10	/5BiosG/GGTAGTGAAGAGAGAAGCACCCAGAGTTGGAACACATACTAGCCCAACCAGTGCATCCGGTTCAGCCATTAGCCTCCACCCTCCCACCCCCAGGACAAAACAGCAGGGGAC
