# Supplementary material for: Efficient GBA1 editing via HDR with ssODNs by outcompeting pseudogene-mediated gene conversion upon CRISPR/Cas9 cleavage
Source: Front Genome Ed. 2025 Apr 30;7:1581743. doi: 10.3389/fgeed.2025.1581743 (PMC12075325; doi:10.3389/fgeed.2025.1581743)
Supplement: Supplementary file 7 [file Table1.xlsx]

## Sheet: Sheet1
hg38	iPS1	position	dbSNP	ref_read	alt_read	sum_all_other	alt_allele_freq	genotype
G	T	chr1:155235878-155235878	rs3115534	1732	53946	198	0.965459	Hom
T	C	chr1:155238856-155238856	rs7416991	3867	36795	341	0.897373	Hom
A	G	chr1:155,214,266-155,214,266	n/a	679	45756	200	0.981151	Hom
C	T	chr1:155,214,276-155,214,276	n/a	659	45663	51	0.984689	Hom
C	G	chr1:155,214,576-155,214,576	n/a	1609	48320	147	0.964933	Hom
C	G	chr1:155,214,590-155,214,590	n/a	193	50787	121	0.993855	Hom
G	A	chr1:155,215,184-155,215,184	n/a	786	45658	14	0.98278	Hom
C	T	chr1:155,216,938-155,216,938	n/a	2197	47622	23	0.955459	Hom
